# Supplementary material for: Mycobacterium leprae in Nine-Banded Armadillos (Dasypus novemcinctus), Ecuador
Source: Emerg Infect Dis. 2024 Dec;30(12):2629–32. doi: 10.3201/eid3012.231143 (PMC11616649; doi:10.3201/eid3012.231143)
Supplement: Appendix 2 — Raw data used for modeling of Mycobacterium leprae in nine-banded armadillos (Dasypus novemcinctus), Ecuador. [file 23-1143-Techapp-s2.xlsx]

## Sheet: Dictionary 
Article DOI: https://doi.org/10.3201/eid3012.231143
EID cannot ensure accessibility for supplementary materials supplied by authors. Readers who have difficulty accessing supplementary content should contact the authors for assistance.
Mycobacterium leprae in Nine-Banded Armadillos (Dasypus novemcinctus), Ecuador
Appendix 2
VARIABLE NAME	DESCRIPTION
Sample name	Tissue original sample name
CSU code	Individual examination code
ID_DRA	Individual examination ID
REPLICATES	Identification wheter the tissue belong to the same armadillo using the same ID number
kind of sample	Tissue type examined
ec_code	Individual collection code
province	Ecuadorian primary administrative unit
canton	Ecuadorian secondary administrative unit
locality	Ecuadorian locality where the armadillo was collected
day	Day of collection
month	Month of collection
year	Year of collection
latitude	Latitude coordinate
longitude	Longitude coordinate
Armadillo species	Species identify according to the corresponding protocol
gen_bank_similarity	Similarity to genbank sequence using a BLAST search
gen_bank_sequence	Name of the genbank sequence for the identified armadillo species
link	Link to the genbank sequence for the identified armadillo species
qPCR RLEP_CATS	Category of positives or negatives based on the Ct<35 threshold in two independent qPCR rounds for M. leprae
qPCR Ct 1	Cycle threshold (Ct) values for the first qPCR round for M. leprae
qPCR Ct 2	Cycle threshold (Ct) values for the second qPCR round for M. leprae
qPCR LPM	Examination of M. lepromatosis (all negatives)

## Sheet: Appendix 2 Table 1
Article DOI: https://doi.org/10.3201/eid3012.231143
EID cannot ensure accessibility for supplementary materials supplied by authors. Readers who have difficulty accessing supplementary content should contact the authors for assistance.
Mycobacterium leprae in Nine-Banded Armadillos (Dasypus novemcinctus), Ecuador
Appendix 2
Appendix 2 Table 1. List of the 84 tissues examined in the study with their corresponding parameters.
Sample name	CSU code	ID_DRA	REPLICATES	kind of sample	ec_code	province	canton	locality	day	month	year	latitude	longitude	Armadillo species	gen_bank_similarity	gen_bank_sequence	link	qPCR RLEP_CATS	qPCR Ct 1	qPCR Ct 2	qPCR LPM
AEQ-01	CSU-0057	1	1	liver	CUY1H	Sucumbíos	Cuyabeno	Playas de Cuyabeno	6	5	2021	-0.36309	-75.6208	Dasypus novemcinctus	100	MH710614	https://www.ncbi.nlm.nih.gov/nuccore/MH710614	negative	neg	neg	negative
AEQ-02	CSU-0058	2	1	spleen	CUY1BA	Sucumbíos	Cuyabeno	Playas de Cuyabeno	6	5	2021	-0.36309	-75.6208	Dasypus novemcinctus	100	MH710614	https://www.ncbi.nlm.nih.gov/nuccore/MH710614	negative	neg	neg	negative
AEQ-03	CSU-0059	3	2	liver	CUY2H	Sucumbíos	Cuyabeno	Playas de Cuyabeno	6	5	2021	-0.36309	-75.6208	Dasypus novemcinctus	99.6	MH710609	https://www.ncbi.nlm.nih.gov/nuccore/MH710609	negative	neg	neg	negative
AEQ-04	CSU-0060	4	2	spleen	CUY2BA	Sucumbíos	Cuyabeno	Playas de Cuyabeno	6	5	2021	-0.36309	-75.6208	Dasypus novemcinctus	99.6	MH710609	https://www.ncbi.nlm.nih.gov/nuccore/MH710609	negative	neg	neg	negative
AEQ-06	CSU-0062	6	3	spleen	CUY3PA	Sucumbíos	Cuyabeno	Playas de Cuyabeno	6	5	2021	-0.36309	-75.6208	Dasypus novemcinctus	99.8	MH710609	https://www.ncbi.nlm.nih.gov/nuccore/MH710609	negative	36.36	38.14	negative
AEQ-05	CSU-0061	5	3	liver	CUY3H	Sucumbíos	Cuyabeno	Playas de Cuyabeno	6	5	2021	-0.36309	-75.6208	Dasypus novemcinctus	99.8	MH710609	https://www.ncbi.nlm.nih.gov/nuccore/MH710609	positive	33.04	32.5	negative
AEQ-07	CSU-0063	7	4	liver	SMC4H	Esmeraldas	Eloy Alfaro	Santa Maria_ Rio Cayapas	10	8	2021	0.75923	-78.9277	Dasypus novemcinctus	98.5	MH710611	https://www.ncbi.nlm.nih.gov/nuccore/MH710611	negative	neg	neg	negative
AEQ-08	CSU-0064	8	4	lung	SMC4P	Esmeraldas	Eloy Alfaro	Santa Maria_ Rio Cayapas	10	8	2021	0.75923	-78.9277	Dasypus novemcinctus	98.5	MH710611	https://www.ncbi.nlm.nih.gov/nuccore/MH710611	negative	39.08	37.07	negative
AEQ-10	CSU-0066	10	5	spleen	SD5PA	Santo Domingo de los Tsáchilas	Santo Domingo	San Jacinto del Bua	9	7	2021	-0.14579	-79.3958	Dasypus novemcinctus	98.8	MH710611	https://www.ncbi.nlm.nih.gov/nuccore/MH710611	negative	38.4	37.72	negative
AEQ-09	CSU-0065	9	5	liver	SD5H	Santo Domingo de los Tsáchilas	Santo Domingo	San Jacinto del Bua	9	7	2021	-0.14579	-79.3958	Dasypus novemcinctus	98.8	MH710611	https://www.ncbi.nlm.nih.gov/nuccore/MH710611	positive	33.66	33.2	negative
AEQ-11	CSU-0067	11	6	liver	SP6H	Sucumbíos	Shushufindi	San Pedro de los Cofanes	10	8	2021	-0.18562	-76.6401	Dasypus spp.	99.8	NC_028568; Dasypus sabanicola	https://www.ncbi.nlm.nih.gov/nuccore/NC_028568	negative	38.56	38.06	negative
AEQ-12	CSU-0068	12	7	liver	SP7H	Sucumbíos	Shushufindi	San Pedro de los Cofanes	10	8	2021	-0.18562	-76.6401	Dasypus novemcinctus	100	MH710614	https://www.ncbi.nlm.nih.gov/nuccore/MH710614	negative	neg	neg	negative
AEQ-13	CSU-0069	13	8	liver	C8H	Esmeraldas	Eloy Alfaro	Santa Maria_ Rio Cayapas	10	8	2021	0.75923	-78.9277	Cabassous centralis	99.7	NC_028556	https://www.ncbi.nlm.nih.gov/nuccore/NC_028556	negative	neg	neg	negative
AEQ-14	CSU-0070	14	8	lung	C8P	Esmeraldas	Eloy Alfaro	Santa Maria_ Rio Cayapas	10	8	2021	0.75923	-78.9277	Cabassous centralis	99.7	NC_028556	https://www.ncbi.nlm.nih.gov/nuccore/NC_028556	negative	neg	neg	negative
AEQ-15	CSU-0071	15	9	liver	SP9H	Sucumbíos	Shushufindi	San Pedro de los Cofanes	10	8	2021	-0.18562	-76.6401	Dasypus spp.	98.1	NC_028568; Dasypus sabanicola	https://www.ncbi.nlm.nih.gov/nuccore/NC_028568	negative	36.35	37.43	negative
AEQ-16	CSU-0072	16	10	liver	SC10H	Pastaza	Santa Clara	Recinto San Jorge	6	8	2021	-1.26629	-77.8867	Dasypus novemcinctus	97.5	MH710609	https://www.ncbi.nlm.nih.gov/nuccore/MH710609	positive	34.17	34.47	negative
AEQ-17	CSU-0073	17	10	spleen	SC10BA	Pastaza	Santa Clara	Recinto San Jorge	6	8	2021	-1.26629	-77.8867	Dasypus novemcinctus	97.5	MH710609	https://www.ncbi.nlm.nih.gov/nuccore/MH710609	positive	27.14	27.21	negative
AEQ-18	CSU-0074	18	11	liver	INT11H	Imbabura	Cotacachi	Intag_ Cuellaje	16	8	2021	0.4	-78.5167	Dasypus novemcinctus	96.3	MH710611	https://www.ncbi.nlm.nih.gov/nuccore/MH710611	positive	30.45	30.45	negative
AEQ-19	CSU-0075	19	11	spleen	INT11BA	Imbabura	Cotacachi	Intag_ Cuellaje	16	8	2021	0.4	-78.5167	Dasypus novemcinctus	96.3	MH710611	https://www.ncbi.nlm.nih.gov/nuccore/MH710611	positive	29.16	29.22	negative
AEQ-20	CSU-0076	20	12	liver	LIM12H	Santo Domingo de los Tsáchilas	Santo Domingo	Puerto Limon	28	8	2021	-0.3874	-79.3726	Dasypus novemcinctus	98.8	MH710611	https://www.ncbi.nlm.nih.gov/nuccore/MH710611	positive	33.53	33.43	negative
AEQ-21	CSU-0077	21	12	spleen	LIM12BA	Santo Domingo de los Tsáchilas	Santo Domingo	Puerto Limon	28	8	2021	-0.3874	-79.3726	Dasypus novemcinctus	98.8	MH710611	https://www.ncbi.nlm.nih.gov/nuccore/MH710611	positive	33.43	33.82	negative
AEQ-22	CSU-0078	22	13	liver	LIM13H	Santo Domingo de los Tsáchilas	Santo Domingo	Puerto Limon	28	8	2021	-0.3874	-79.3726	Dasypus novemcinctus	96.4	MH710611	https://www.ncbi.nlm.nih.gov/nuccore/MH710611	positive	32.12	31.68	negative
AEQ-23	CSU-0079	23	13	spleen	LIM13BA	Santo Domingo de los Tsáchilas	Santo Domingo	Puerto Limon	28	8	2021	-0.3874	-79.3726	Dasypus novemcinctus	96.4	MH710611	https://www.ncbi.nlm.nih.gov/nuccore/MH710611	positive	27.02	27.08	negative
AEQ-24	CSU-0080	24	14	liver	MIG14H	Manabi	Portoviejo	Miguelillo_ Parroquia Calderon	22	9	2021	-1.05303	-80.457	Dasypus novemcinctus	96.6	MH710611	https://www.ncbi.nlm.nih.gov/nuccore/MH710611	positive	32.25	33.05	negative
AEQ-25	CSU-0081	25	14	spleen	MIG14PA	Manabi	Portoviejo	Miguelillo_ Parroquia Calderon	22	9	2021	-1.05303	-80.457	Dasypus novemcinctus	96.6	MH710611	https://www.ncbi.nlm.nih.gov/nuccore/MH710611	negative	35.22	34.8	negative
AEQ-26	CSU-0082	26	15	liver	UN15H	Esmeraldas	Quininde	La Union	28	9	2021	0.11016	-79.4254	Dasypus novemcinctus	96.3	MH710611	https://www.ncbi.nlm.nih.gov/nuccore/MH710611	negative	34.97	35.26	negative
AEQ-27	CSU-0083	27	15	spleen	UN15BA	Esmeraldas	Quininde	La Union	28	9	2021	0.11016	-79.4254	Dasypus novemcinctus	96.3	MH710611	https://www.ncbi.nlm.nih.gov/nuccore/MH710611	negative	36.6	36.83	negative
AEQ-28	CSU-0084	28	16	liver	CUY16H	Sucumbíos	Cuyabeno	Playas de Cuyabeno	21	9	2021	-0.36309	-75.6208	Dasypus pastasae	95.2	MH710608	https://www.ncbi.nlm.nih.gov/nuccore/MH710608	negative	36.95	37.07	negative
AEQ-29	CSU-0085	29	16	spleen	CUY16BA	Sucumbíos	Cuyabeno	Playas de Cuyabeno	21	9	2021	-0.36309	-75.6208	Dasypus pastasae	95.2	MH710608	https://www.ncbi.nlm.nih.gov/nuccore/MH710608	negative	36.9515	37.0729	negative
AEQ-30	CSU-0086	30	17	liver	UN17H	Esmeraldas	Quininde	La Union	29	10	2021	0.11016	-79.4254	Dasypus novemcinctus	95.9	MH710611	https://www.ncbi.nlm.nih.gov/nuccore/MH710611	negative	38.5817	38.5898	negative
AEQ-31	CSU-0087	31	17	spleen	UN17PA	Esmeraldas	Quininde	La Union	29	10	2021	0.11016	-79.4254	Dasypus novemcinctus	95.9	MH710611	https://www.ncbi.nlm.nih.gov/nuccore/MH710611	negative	36.477	35.9491	negative
AEQ-32	CSU-0088	32	18	liver	CON18H	Esmeraldas	Esmeraldas	Parroquia Carlos Concha	30	10	2021	0.71154	-79.6892	Dasypus novemcinctus	96.4	MH710611	https://www.ncbi.nlm.nih.gov/nuccore/MH710611	negative	neg	neg	negative
AEQ-33	CSU-0089	33	18	spleen	CON18PA	Esmeraldas	Esmeraldas	Parroquia Carlos Concha	30	10	2021	0.71154	-79.6892	Dasypus novemcinctus	96.4	MH710611	https://www.ncbi.nlm.nih.gov/nuccore/MH710611	negative	39.7464	39.715	negative
AEQ-34	CSU-0090	34	19	liver	CAR19H	Manabi	El Carmen	El Carmen	26	1	2022	-0.27143	-79.4648	Dasypus novemcinctus	96.4	MH710611	https://www.ncbi.nlm.nih.gov/nuccore/MH710611	negative	36.4491	38.6214	negative
AEQ-35	CSU-0091	35	20	liver	SUE20H	Pastaza	Pastaza	Comunidad shuar Consuelo	24	1	2022	-1.90341	-77.8208	Dasypus novemcinctus	97.4	MH710609	https://www.ncbi.nlm.nih.gov/nuccore/MH710609	negative	neg	neg	negative
AEQ-36	CSU-0092	36	20	lung	SUE20P	Pastaza	Pastaza	Comunidad shuar Consuelo	24	1	2022	-1.90341	-77.8208	Dasypus novemcinctus	97.4	MH710609	https://www.ncbi.nlm.nih.gov/nuccore/MH710609	negative	37.1077	37.4527	negative
AEQ-37	CSU-0093	37	21	liver	LIM21H	Santo Domingo de los Tsáchilas	Santo Domingo	Puerto Limon	7	3	2022	-0.3874	-79.3726	Dasypus novemcinctus	98.7	MH710611	https://www.ncbi.nlm.nih.gov/nuccore/MH710611	negative	neg	neg	negative
AEQ-38	CSU-0094	38	21	spleen	LIM21PA	Santo Domingo de los Tsáchilas	Santo Domingo	Puerto Limon	7	3	2022	-0.3874	-79.3726	Dasypus novemcinctus	98.7	MH710611	https://www.ncbi.nlm.nih.gov/nuccore/MH710611	negative	neg	neg	negative
AEQ-39	CSU-0095	39	22	liver	LIM22H	Santo Domingo de los Tsáchilas	Santo Domingo	Puerto Limon	7	3	2022	-0.3874	-79.3726	Dasypus novemcinctus	98.6	MH710611	https://www.ncbi.nlm.nih.gov/nuccore/MH710611	negative	neg	neg	negative
AEQ-40	CSU-0096	40	22	spleen	LIM22BA	Santo Domingo de los Tsáchilas	Santo Domingo	Puerto Limon	7	3	2022	-0.3874	-79.3726	Dasypus novemcinctus	98.6	MH710611	https://www.ncbi.nlm.nih.gov/nuccore/MH710611	negative	neg	neg	negative
AEQ-41	CSU-0097	41	23	kidney	CAN23R	Pastaza	Pastaza	Canelos	8	3	2022	-1.58943	-77.7466	Dasypus novemcinctus	99.7	MH710609	https://www.ncbi.nlm.nih.gov/nuccore/MH710609	negative	neg	neg	negative
AEQ-42	CSU-0098	42	23	spleen	CAN23BA	Pastaza	Pastaza	Canelos	8	3	2022	-1.58943	-77.7466	Dasypus novemcinctus	99.7	MH710609	https://www.ncbi.nlm.nih.gov/nuccore/MH710609	negative	neg	neg	negative
AEQ-43	CSU-0099	43	24	liver	UN24H	Esmeraldas	Quininde	La Union	20	2	2022	0.11016	-79.4254	Dasypus novemcinctus	98.7	MH710609	https://www.ncbi.nlm.nih.gov/nuccore/MH710609	negative	neg	neg	negative
AEQ-44	CSU-0100	44	24	spleen	UN24BA	Esmeraldas	Quininde	La Union	20	2	2022	0.11016	-79.4254	Dasypus novemcinctus	98.7	MH710609	https://www.ncbi.nlm.nih.gov/nuccore/MH710609	negative	neg	neg	negative
AEQ-46	CSU-0102	46	25	heart	AS25CO	Morona Santiago	Sucua	Comunidad Asuncion	18	3	2022	-2.53548	-78.3046	Dasypus novemcinctus	99.9	MH710614	https://www.ncbi.nlm.nih.gov/nuccore/MH710614	negative	neg	neg	negative
AEQ-45	CSU-0101	45	25	liver	AS25H	Morona Santiago	Sucua	Comunidad Asuncion	18	3	2022	-2.53548	-78.3046	Dasypus novemcinctus	99.9	MH710614	https://www.ncbi.nlm.nih.gov/nuccore/MH710614	negative	37.23	36.38	negative
AEQ-47	CSU-0103	47	26	liver	YAU26H	Morona Santiago	Sucua	Comunidad Yaupi	4	4	2022	-2.8359	-77.9365	Dasypus spp.	99.8	NC_028568; Dasypus sabanicola	https://www.ncbi.nlm.nih.gov/nuccore/NC_028568	negative	neg	neg	negative
AEQ-48	CSU-0104	48	26	spleen	YAU26BA	Morona Santiago	Sucua	Comunidad Yaupi	4	4	2022	-2.8359	-77.9365	Dasypus spp.	99.8	NC_028568; Dasypus sabanicola	https://www.ncbi.nlm.nih.gov/nuccore/NC_028568	negative	neg	neg	negative
AEQ-49	CSU-0105	49	27	liver	AS27H	Morona Santiago	Sucua	Comunidad Asuncion	7	4	2022	-2.53548	-78.3046	Dasypus spp.	98.9	NC_028570; Dasypus mazzai	https://www.ncbi.nlm.nih.gov/nuccore/NC_028570	negative	neg	neg	negative
AEQ-50	CSU-0106	50	27	spleen	AS27BA	Morona Santiago	Sucua	Comunidad Asuncion	7	4	2022	-2.53548	-78.3046	Dasypus spp.	98.9	NC_028570; Dasypus mazzai	https://www.ncbi.nlm.nih.gov/nuccore/NC_028570	negative	neg	neg	negative
AEQ-51	CSU-0107	51	28	liver	TES28H	Morona Santiago	Sucua	Comunidad El Tesoro	7	4	2022	-2.5674	-78.1656	Dasypus spp.	98.9	NC_028570; Dasypus mazzai	https://www.ncbi.nlm.nih.gov/nuccore/NC_028570	negative	neg	neg	negative
AEQ-52	CSU-0108	52	28	spleen	TES28BA	Morona Santiago	Sucua	Comunidad El Tesoro	7	4	2022	-2.5674	-78.1656	Dasypus spp.	98.9	NC_028570; Dasypus mazzai	https://www.ncbi.nlm.nih.gov/nuccore/NC_028570	negative	neg	neg	negative
AEQ-53	CSU-0109	53	29	liver	QUE29H	Los Rios	Quevedo	Finca en los alrededores	11	4	2022	-1.07848	-79.4701	Dasypus novemcinctus	98.7	MH710611	https://www.ncbi.nlm.nih.gov/nuccore/MH710611	negative	neg	neg	negative
AEQ-54	CSU-0110	54	29	spleen	QUE29PA	Los Rios	Quevedo	Finca en los alrededores	11	4	2022	-1.07848	-79.4701	Dasypus novemcinctus	98.7	MH710611	https://www.ncbi.nlm.nih.gov/nuccore/MH710611	negative	neg	neg	negative
AEQ-55	CSU-0111	55	30	muscle	na30M	Guayas	naranjal	Comunidad Shuar naranjal	2	5	2022	-2.80512	-79.6471	Dasypus novemcinctus	98.7	MH710611	https://www.ncbi.nlm.nih.gov/nuccore/MH710611	negative	38.68	39.78	negative
AEQ-56	CSU-0112	56	31	muscle	na31M	Guayas	naranjal	Comunidad Shuar naranjal	2	5	2022	-2.80512	-79.6471	Dasypus novemcinctus	98.6	MH710611	https://www.ncbi.nlm.nih.gov/nuccore/MH710611	negative	neg	neg	negative
AEQ-57	CSU-0113	57	32	muscle	na32M	Guayas	naranjal	Comunidad Shuar naranjal	2	5	2022	-2.80512	-79.6471	Dasypus novemcinctus	97.5	NC_001821	https://www.ncbi.nlm.nih.gov/nuccore/NC_001821	negative	36.61	36.55	negative
AEQ-58	CSU-0114	58	33	muscle	na33M	Guayas	naranjal	Comunidad Shuar naranjal	2	5	2022	-2.80512	-79.6471	Dasypus novemcinctus	98.8	MH710611	https://www.ncbi.nlm.nih.gov/nuccore/MH710611	negative	neg	neg	negative
AEQ-59	CSU-0115	59	34	muscle	na34M	Guayas	naranjal	Comunidad Shuar naranjal	2	5	2022	-2.80512	-79.6471	Dasypus novemcinctus	98.6	MH710611	https://www.ncbi.nlm.nih.gov/nuccore/MH710611	negative	neg	neg	negative
AEQ-60	CSU-0116	60	35	muscle	na35M	Guayas	naranjal	Comunidad Shuar naranjal	2	5	2022	-2.80512	-79.6471	Dasypus novemcinctus	98.8	MH710611	https://www.ncbi.nlm.nih.gov/nuccore/MH710611	negative	38.91	37.29	negative
AEQ-61	CSU-0117	61	36	muscle	na36M	Guayas	naranjal	Comunidad Shuar naranjal	2	5	2022	-2.80512	-79.6471	Dasypus novemcinctus	95.5	MH710611	https://www.ncbi.nlm.nih.gov/nuccore/MH710611	negative	neg	neg	negative
AEQ-62	CSU-0181	62	37	liver	OC37H	Santo Domingo de los Tsáchilas	Santo Domingo	Vía Santo Domingo - Quevedo, Km 8	6	7	2022	-0.30352	-79.2214	Dasypus novemcinctus	98.2	MH710611	https://www.ncbi.nlm.nih.gov/nuccore/MH710611	negative	neg	neg	negative
AEQ-63	CSU-0182	63	37	spleen	OC37BA	Santo Domingo de los Tsáchilas	Santo Domingo	Vía Santo Domingo - Quevedo, Km 8	6	7	2022	-0.30352	-79.2214	Dasypus novemcinctus	98.2	MH710611	https://www.ncbi.nlm.nih.gov/nuccore/MH710611	negative	neg	neg	negative
AEQ-66	CSU-0185	66	38	kidney	LU38R	Sucumbíos	Gonzalo Pizarro	Lumbaqui	9	7	2022	0.04665	-77.3281	Dasypus spp.	99.8	NC_028568; Dasypus sabanicola	https://www.ncbi.nlm.nih.gov/nuccore/NC_028568	negative	neg	neg	negative
AEQ-64	CSU-0183	64	38	liver	LU38H	Sucumbíos	Gonzalo Pizarro	Lumbaqui	9	7	2022	0.04665	-77.3281	Dasypus spp.	99.8	NC_028568; Dasypus sabanicola	https://www.ncbi.nlm.nih.gov/nuccore/NC_028568	negative	neg	neg	negative
AEQ-65	CSU-0184	65	38	spleen	LU38BA	Sucumbíos	Gonzalo Pizarro	Lumbaqui	9	7	2022	0.04665	-77.3281	Dasypus spp.	99.8	NC_028568; Dasypus sabanicola	https://www.ncbi.nlm.nih.gov/nuccore/NC_028568	negative	neg	neg	negative
AEQ-67	CSU-0186	67	39	liver	CS39H	Sucumbíos	Cascales	Cascales	9	7	2022	0.18234	-77.2405	Dasypus novemcinctus	91.6	NC_001821	https://www.ncbi.nlm.nih.gov/nuccore/NC_001821	negative	neg	neg	negative
AEQ-69	CSU-0188	69	39	muscle	CS39M	Sucumbíos	Cascales	Cascales	9	7	2022	0.18234	-77.2405	Dasypus novemcinctus	91.6	NC_001821	https://www.ncbi.nlm.nih.gov/nuccore/NC_001821	negative	neg	neg	negative
AEQ-68	CSU-0187	68	39	spleen	CS39BA	Sucumbíos	Cascales	Cascales	9	7	2022	0.18234	-77.2405	Dasypus novemcinctus	91.6	NC_001821	https://www.ncbi.nlm.nih.gov/nuccore/NC_001821	negative	neg	neg	negative
AEQ-70	CSU-0189	70	40	liver	CN40H	Santo Domingo de los Tsáchilas	Santo Domingo	Vía Santo Domingo - Quevedo, Km 50	17	7	2022	-0.5605	-79.3713	Dasypus novemcinctus	98.7	MH710611	https://www.ncbi.nlm.nih.gov/nuccore/MH710611	negative	neg	neg	negative
AEQ-71	CSU-0190	71	40	spleen	CN40BA	Santo Domingo de los Tsáchilas	Santo Domingo	Vía Santo Domingo - Quevedo, Km 50	17	7	2022	-0.5605	-79.3713	Dasypus novemcinctus	98.7	MH710611	https://www.ncbi.nlm.nih.gov/nuccore/MH710611	negative	neg	neg	negative
AEQ-73	CSU-0192	73	41	heart	ONZ41CO	Esmeraldas	Eloy Alfaro	Río Onzole	11	7	2022	0.88281	-79.0597	Dasypus novemcinctus	98.8	MH710611	https://www.ncbi.nlm.nih.gov/nuccore/MH710611	negative	neg	neg	negative
AEQ-72	CSU-0191	72	41	liver	ONZ41H	Esmeraldas	Eloy Alfaro	Rio Onzole	11	7	2022	0.88281	-79.0597	Dasypus novemcinctus	98.8	MH710611	https://www.ncbi.nlm.nih.gov/nuccore/MH710611	negative	neg	neg	negative
AEQ-75	CSU-0194	75	42	kidney	ONZ42R	Esmeraldas	Eloy Alfaro	Río Onzole	11	7	2022	0.88281	-79.0597	Dasypus novemcinctus	98.2	MH710611	https://www.ncbi.nlm.nih.gov/nuccore/MH710611	negative	neg	neg	negative
AEQ-74	CSU-0193	74	42	liver	ONZ42H	Esmeraldas	Eloy Alfaro	Río Onzole	11	7	2022	0.88281	-79.0597	Dasypus novemcinctus	98.2	MH710611	https://www.ncbi.nlm.nih.gov/nuccore/MH710611	negative	neg	neg	negative
AEQ-77	CSU-0196	77	43	heart	ONZ43CO	Esmeraldas	Eloy Alfaro	Río Onzole	11	7	2022	0.88281	-79.0597	Dasypus novemcinctus	98.7	MH710611	https://www.ncbi.nlm.nih.gov/nuccore/MH710611	negative	neg	neg	negative
AEQ-76	CSU-0195	76	43	liver	ONZ43H	Esmeraldas	Eloy Alfaro	Río Onzole	11	7	2022	0.88281	-79.0597	Dasypus novemcinctus	98.7	MH710611	https://www.ncbi.nlm.nih.gov/nuccore/MH710611	negative	neg	neg	negative
AEQ-78	CSU-0197	78	44	liver	MOR44H	Cotopaxi	Pangua	Moraspungo	1	8	2022	-1.07767	-79.2451	Dasypus novemcinctus	98.3	NC_001821	https://www.ncbi.nlm.nih.gov/nuccore/NC_001821	negative	neg	neg	negative
AEQ-79	CSU-0198	79	44	spleen	MOR44BA	Cotopaxi	Pangua	Moraspungo	1	8	2022	-1.07767	-79.2451	Dasypus novemcinctus	98.3	NC_001821	https://www.ncbi.nlm.nih.gov/nuccore/NC_001821	negative	neg	neg	negative
AEQ-80	CSU-0199	80	45	ear	INA45O	na	na	INABIO	na	na	na	na	na	Dasypus novemcinctus	98.7	MH710611	https://www.ncbi.nlm.nih.gov/nuccore/MH710611	negative	36.95	36.96	negative
AEQ-81	CSU-0200	81	45	muscle	INA45M	na	na	INABIO	na	na	na	na	na	Dasypus novemcinctus	98.7	MH710611	https://www.ncbi.nlm.nih.gov/nuccore/MH710611	negative	37.86	36.83	negative
AEQ-82	CSU-0203	82	46	liver	INA46H	Cañar	La Troncal	na	na	na	na	-2.42161	-79.3444	Dasypus novemcinctus	98.2	MH710611	https://www.ncbi.nlm.nih.gov/nuccore/MH710611	positive	26.01	26.18	negative
AEQ-83	CSU-0250	83	47	muscle	BOR47M	Esmeraldas	Eloy Alfaro	Borbón	27	5	2022	0.88281	-79.0597	Dasypus novemcinctus	98.8	MH710611	https://www.ncbi.nlm.nih.gov/nuccore/MH710611	positive	33.55	33.03	negative
AEQ-84	CSU-0308	84	48	multiple (liver, spleen, muscle, ear)	INA47M	Imbabura	Ibarra	Lita	na	na	2021	0.771602	-78.34	Dasypus novemcinctus	91.1	MH710611	https://www.ncbi.nlm.nih.gov/nuccore/MH710611	negative	neg	neg	negative

## Sheet: Appendix 2 Table 2
Article DOI: https://doi.org/10.3201/eid3012.231143
EID cannot ensure accessibility for supplementary materials supplied by authors. Readers who have difficulty accessing supplementary content should contact the authors for assistance.
Mycobacterium leprae in Nine-Banded Armadillos (Dasypus novemcinctus), Ecuador
Appendix 2
Appendix 2 Table 2. List of 48 individual armadillos characterized in the study.
Sample name	CSU code	ID_DRA	REPLICATES	kind of sample	ec_code	province	canton	locality	day	month	year	latitude	longitude	armadillo_species	gen_bank_similarity	gen_bank_sequence	link	qPCR RLEP_CATS	qPCR Ct 1	qPCR Ct 2	qPCR LPM
AEQ-01	CSU-0057	1	1	liver	CUY1H	Sucumbios	Cuyabeno	Playas de Cuyabeno	6	5	2021	-0.36309	-75.6208	Dasypus novemcinctus	100	MH710614	https://www.ncbi.nlm.nih.gov/nuccore/MH710614	negative	neg	neg	negative
AEQ-04	CSU-0060	4	2	spleen	CUY2BA	Sucumbios	Cuyabeno	Playas de Cuyabeno	6	5	2021	-0.36309	-75.6208	Dasypus novemcinctus	99.6	MH710609	https://www.ncbi.nlm.nih.gov/nuccore/MH710609	negative	neg	neg	negative
AEQ-05	CSU-0061	5	3	liver	CUY3H	Sucumbios	Cuyabeno	Playas de Cuyabeno	6	5	2021	-0.36309	-75.6208	Dasypus novemcinctus	99.8	MH710609	https://www.ncbi.nlm.nih.gov/nuccore/MH710609	positive	33.04	32.5	negative
AEQ-08	CSU-0064	8	4	lung	SMC4P	Esmeraldas	Eloy Alfaro	Santa Maria_ Rio Cayapas	10	8	2021	0.75923	-78.9277	Dasypus novemcinctus	98.5	MH710611	https://www.ncbi.nlm.nih.gov/nuccore/MH710611	negative	39.08	37.07	negative
AEQ-09	CSU-0065	9	5	liver	SD5H	Santo Domingo de los Tsachilas	Santo Domingo	San Jacinto del Bua	9	7	2021	-0.14579	-79.3958	Dasypus novemcinctus	98.8	MH710611	https://www.ncbi.nlm.nih.gov/nuccore/MH710611	positive	33.66	33.2	negative
AEQ-11	CSU-0067	11	6	liver	SP6H	Sucumbios	Shushufindi	San Pedro de los Cofanes	10	8	2021	-0.18562	-76.6401	Dasypus spp.	99.8	NC_028568; Dasypus sabanicola	https://www.ncbi.nlm.nih.gov/nuccore/NC_028568	negative	38.56	38.06	negative
AEQ-12	CSU-0068	12	7	liver	SP7H	Sucumbios	Shushufindi	San Pedro de los Cofanes	10	8	2021	-0.18562	-76.6401	Dasypus novemcinctus	100	MH710614	https://www.ncbi.nlm.nih.gov/nuccore/MH710614	negative	neg	neg	negative
AEQ-13	CSU-0069	13	8	liver	C8H	Esmeraldas	Eloy Alfaro	Santa Maria_ Rio Cayapas	10	8	2021	0.75923	-78.9277	Cabassous centralis	99.7	NC_028556	https://www.ncbi.nlm.nih.gov/nuccore/NC_028556	negative	neg	neg	negative
AEQ-15	CSU-0071	15	9	liver	SP9H	Sucumbios	Shushufindi	San Pedro de los Cofanes	10	8	2021	-0.18562	-76.6401	Dasypus spp.	98.1	NC_028568; Dasypus sabanicola	https://www.ncbi.nlm.nih.gov/nuccore/NC_028568	negative	36.35	37.43	negative
AEQ-17	CSU-0073	17	10	spleen	SC10BA	Pastaza	Santa Clara	Recinto San Jorge	6	8	2021	-1.26629	-77.8867	Dasypus novemcinctus	97.5	MH710609	https://www.ncbi.nlm.nih.gov/nuccore/MH710609	positive	27.14	27.21	negative
AEQ-18	CSU-0074	18	11	liver	INT11H	Imbabura	Cotacachi	Intag_ Cuellaje	16	8	2021	0.4	-78.5167	Dasypus novemcinctus	96.3	MH710611	https://www.ncbi.nlm.nih.gov/nuccore/MH710611	positive	30.45	30.45	negative
AEQ-20	CSU-0076	20	12	liver	LIM12H	Santo Domingo de los Tsachilas	Santo Domingo	Puerto Limon	28	8	2021	-0.3874	-79.3726	Dasypus novemcinctus	98.8	MH710611	https://www.ncbi.nlm.nih.gov/nuccore/MH710611	positive	33.53	33.43	negative
AEQ-23	CSU-0079	23	13	spleen	LIM13BA	Santo Domingo de los Tsachilas	Santo Domingo	Puerto Limon	28	8	2021	-0.3874	-79.3726	Dasypus novemcinctus	96.4	MH710611	https://www.ncbi.nlm.nih.gov/nuccore/MH710611	positive	27.02	27.08	negative
AEQ-24	CSU-0080	24	14	liver	MIG14H	Manabi	Portoviejo	Miguelillo_ Parroquia Calderon	22	9	2021	-1.05303	-80.457	Dasypus novemcinctus	96.6	MH710611	https://www.ncbi.nlm.nih.gov/nuccore/MH710611	positive	32.25	33.05	negative
AEQ-26	CSU-0082	26	15	liver	UN15H	Esmeraldas	Quininde	La Union	28	9	2021	0.11016	-79.4254	Dasypus novemcinctus	96.3	MH710611	https://www.ncbi.nlm.nih.gov/nuccore/MH710611	negative	34.97	35.26	negative
AEQ-29	CSU-0085	29	16	spleen	CUY16BA	Sucumbios	Cuyabeno	Playas de Cuyabeno	21	9	2021	-0.36309	-75.6208	Dasypus pastasae	95.2	MH710608	https://www.ncbi.nlm.nih.gov/nuccore/MH710608	negative	36.9515	37.0729	negative
AEQ-31	CSU-0087	31	17	spleen	UN17PA	Esmeraldas	Quininde	La Union	29	10	2021	0.11016	-79.4254	Dasypus novemcinctus	95.9	MH710611	https://www.ncbi.nlm.nih.gov/nuccore/MH710611	negative	36.477	35.9491	negative
AEQ-33	CSU-0089	33	18	spleen	CON18PA	Esmeraldas	Esmeraldas	Parroquia Carlos Concha	30	10	2021	0.71154	-79.6892	Dasypus novemcinctus	96.4	MH710611	https://www.ncbi.nlm.nih.gov/nuccore/MH710611	negative	39.7464	39.715	negative
AEQ-34	CSU-0090	34	19	liver	CAR19H	Manabi	El Carmen	El Carmen	26	1	2022	-0.27143	-79.4648	Dasypus novemcinctus	96.4	MH710611	https://www.ncbi.nlm.nih.gov/nuccore/MH710611	negative	36.4491	38.6214	negative
AEQ-36	CSU-0092	36	20	lung	SUE20P	Pastaza	Pastaza	Comunidad shuar Consuelo	24	1	2022	-1.90341	-77.8208	Dasypus novemcinctus	97.4	MH710609	https://www.ncbi.nlm.nih.gov/nuccore/MH710609	negative	37.1077	37.4527	negative
AEQ-37	CSU-0093	37	21	liver	LIM21H	Santo Domingo de los Tsachilas	Santo Domingo	Puerto Limon	7	3	2022	-0.3874	-79.3726	Dasypus novemcinctus	98.7	MH710611	https://www.ncbi.nlm.nih.gov/nuccore/MH710611	negative	neg	neg	negative
AEQ-39	CSU-0095	39	22	liver	LIM22H	Santo Domingo de los Tsachilas	Santo Domingo	Puerto Limon	7	3	2022	-0.3874	-79.3726	Dasypus novemcinctus	98.6	MH710611	https://www.ncbi.nlm.nih.gov/nuccore/MH710611	negative	neg	neg	negative
AEQ-41	CSU-0097	41	23	kidney	CAN23R	Pastaza	Pastaza	Canelos	8	3	2022	-1.58943	-77.7466	Dasypus novemcinctus	99.7	MH710609	https://www.ncbi.nlm.nih.gov/nuccore/MH710609	negative	neg	neg	negative
AEQ-44	CSU-0100	44	24	spleen	UN24BA	Esmeraldas	Quininde	La Union	20	2	2022	0.11016	-79.4254	Dasypus novemcinctus	98.7	MH710609	https://www.ncbi.nlm.nih.gov/nuccore/MH710609	negative	neg	neg	negative
AEQ-45	CSU-0101	45	25	liver	AS25H	Morona Santiago	Sucua	Comunidad Asuncion	18	3	2022	-2.53548	-78.3046	Dasypus novemcinctus	99.9	MH710614	https://www.ncbi.nlm.nih.gov/nuccore/MH710614	negative	37.23	36.38	negative
AEQ-47	CSU-0103	47	26	liver	YAU26H	Morona Santiago	Sucua	Comunidad Yaupi	4	4	2022	-2.8359	-77.9365	Dasypus spp.	99.8	NC_028568; Dasypus sabanicola	https://www.ncbi.nlm.nih.gov/nuccore/NC_028568	negative	neg	neg	negative
AEQ-50	CSU-0106	50	27	spleen	AS27BA	Morona Santiago	Sucua	Comunidad Asuncion	7	4	2022	-2.53548	-78.3046	Dasypus spp.	98.9	NC_028570; Dasypus mazzai	https://www.ncbi.nlm.nih.gov/nuccore/NC_028570	negative	neg	neg	negative
AEQ-51	CSU-0107	51	28	liver	TES28H	Morona Santiago	Sucua	Comunidad El Tesoro	7	4	2022	-2.5674	-78.1656	Dasypus spp.	98.9	NC_028570; Dasypus mazzai	https://www.ncbi.nlm.nih.gov/nuccore/NC_028570	negative	neg	neg	negative
AEQ-54	CSU-0110	54	29	spleen	QUE29PA	Los Rios	Quevedo	Finca en los alrededores	11	4	2022	-1.07848	-79.4701	Dasypus novemcinctus	98.7	MH710611	https://www.ncbi.nlm.nih.gov/nuccore/MH710611	negative	neg	neg	negative
AEQ-55	CSU-0111	55	30	muscle	na30M	Guayas	naranjal	Comunidad Shuar naranjal	2	5	2022	-2.80512	-79.6471	Dasypus novemcinctus	98.7	MH710611	https://www.ncbi.nlm.nih.gov/nuccore/MH710611	negative	38.68	39.78	negative
AEQ-56	CSU-0112	56	31	muscle	na31M	Guayas	naranjal	Comunidad Shuar naranjal	2	5	2022	-2.80512	-79.6471	Dasypus novemcinctus	98.6	MH710611	https://www.ncbi.nlm.nih.gov/nuccore/MH710611	negative	neg	neg	negative
AEQ-57	CSU-0113	57	32	muscle	na32M	Guayas	naranjal	Comunidad Shuar naranjal	2	5	2022	-2.80512	-79.6471	Dasypus novemcinctus	97.5	NC_001821	https://www.ncbi.nlm.nih.gov/nuccore/NC_001821	negative	36.61	36.55	negative
AEQ-58	CSU-0114	58	33	muscle	na33M	Guayas	naranjal	Comunidad Shuar naranjal	2	5	2022	-2.80512	-79.6471	Dasypus novemcinctus	98.8	MH710611	https://www.ncbi.nlm.nih.gov/nuccore/MH710611	negative	neg	neg	negative
AEQ-59	CSU-0115	59	34	muscle	na34M	Guayas	naranjal	Comunidad Shuar naranjal	2	5	2022	-2.80512	-79.6471	Dasypus novemcinctus	98.6	MH710611	https://www.ncbi.nlm.nih.gov/nuccore/MH710611	negative	neg	neg	negative
AEQ-60	CSU-0116	60	35	muscle	na35M	Guayas	naranjal	Comunidad Shuar naranjal	2	5	2022	-2.80512	-79.6471	Dasypus novemcinctus	98.8	MH710611	https://www.ncbi.nlm.nih.gov/nuccore/MH710611	negative	38.91	37.29	negative
AEQ-61	CSU-0117	61	36	muscle	na36M	Guayas	naranjal	Comunidad Shuar naranjal	2	5	2022	-2.80512	-79.6471	Dasypus novemcinctus	95.5	MH710611	https://www.ncbi.nlm.nih.gov/nuccore/MH710611	negative	neg	neg	negative
AEQ-63	CSU-0182	63	37	spleen	OC37BA	Santo Domingo de los Tsachilas	Santo Domingo	Vía Santo Domingo - Quevedo, Km 8	6	7	2022	-0.30352	-79.2214	Dasypus novemcinctus	98.2	MH710611	https://www.ncbi.nlm.nih.gov/nuccore/MH710611	negative	neg	neg	negative
AEQ-64	CSU-0183	64	38	liver	LU38H	Sucumbios	Gonzalo Pizarro	Lumbaqui	9	7	2022	0.04665	-77.3281	Dasypus spp.	99.8	NC_028568; Dasypus sabanicola	https://www.ncbi.nlm.nih.gov/nuccore/NC_028568	negative	neg	neg	negative
AEQ-67	CSU-0186	67	39	liver	CS39H	Sucumbios	Cascales	Cascales	9	7	2022	0.18234	-77.2405	Dasypus novemcinctus	91.6	NC_001821	https://www.ncbi.nlm.nih.gov/nuccore/NC_001821	negative	neg	neg	negative
AEQ-70	CSU-0189	70	40	liver	CN40H	Santo Domingo de los Tsachilas	Santo Domingo	Vía Santo Domingo - Quevedo, Km 50	17	7	2022	-0.5605	-79.3713	Dasypus novemcinctus	98.7	MH710611	https://www.ncbi.nlm.nih.gov/nuccore/MH710611	negative	neg	neg	negative
AEQ-73	CSU-0192	73	41	heart	ONZ41CO	Esmeraldas	Eloy Alfaro	Río Onzole	11	7	2022	0.88281	-79.0597	Dasypus novemcinctus	98.8	MH710611	https://www.ncbi.nlm.nih.gov/nuccore/MH710611	negative	neg	neg	negative
AEQ-74	CSU-0193	74	42	liver	ONZ42H	Esmeraldas	Eloy Alfaro	Río Onzole	11	7	2022	0.88281	-79.0597	Dasypus novemcinctus	98.2	MH710611	https://www.ncbi.nlm.nih.gov/nuccore/MH710611	negative	neg	neg	negative
AEQ-77	CSU-0196	77	43	heart	ONZ43CO	Esmeraldas	Eloy Alfaro	Río Onzole	11	7	2022	0.88281	-79.0597	Dasypus novemcinctus	98.7	MH710611	https://www.ncbi.nlm.nih.gov/nuccore/MH710611	negative	neg	neg	negative
AEQ-78	CSU-0197	78	44	liver	MOR44H	Cotopaxi	Pangua	Moraspungo	1	8	2022	-1.07767	-79.2451	Dasypus novemcinctus	98.3	NC_001821	https://www.ncbi.nlm.nih.gov/nuccore/NC_001821	negative	neg	neg	negative
AEQ-81	CSU-0200	81	45	muscle	INA45M	na	na	INABIO	na	na	na	na	na	Dasypus novemcinctus	98.7	MH710611	https://www.ncbi.nlm.nih.gov/nuccore/MH710611	negative	37.86	36.83	negative
AEQ-82	CSU-0203	82	46	liver	INA46H	Canar	La Troncal	na	na	na	na	-2.42161	-79.3444	Dasypus novemcinctus	98.2	MH710611	https://www.ncbi.nlm.nih.gov/nuccore/MH710611	positive	26.01	26.18	negative
AEQ-83	CSU-0250	83	47	BOR47M	muscle	Esmeraldas	Eloy Alfaro	Borbón	27	5	2022	0.88281	-79.0597	Dasypus novemcinctus	98.8	MH710611	https://www.ncbi.nlm.nih.gov/nuccore/MH710611	positive	33.55	33.03	negative
AEQ-84	CSU-0308	84	48	INA47M	multiple (liver, spleen, muscle, ear)	Imbabura	Ibarra	Lita	na	na	2021	0.771602	-78.34	Dasypus novemcinctus	91.1	MH710611	https://www.ncbi.nlm.nih.gov/nuccore/MH710611	negative	neg	neg	negative

## Sheet: Appendix 2 Table 3
Article DOI: https://doi.org/10.3201/eid3012.231143
EID cannot ensure accessibility for supplementary materials supplied by authors. Readers who have difficulty accessing supplementary content should contact the authors for assistance.
Mycobacterium leprae in Nine-Banded Armadillos (Dasypus novemcinctus), Ecuador
Appendix 2
Appendix 2 Table 3. List of 9 nine-banded armadillos positives for Mycobacterium leprae according to our protocolos
Sample name	CSU code	ID_DRA	REPLICATES	kind of sample	ec_code	province	canton	locality	day	month	year	latitude	longitude	armadillo_species	gen_bank_similarity	gen_bank_sequence	link	qPCR RLEP_CATS	qPCR Ct 1	qPCR Ct 2	qPCR LPM
AEQ-82	CSU-0203	82	46	liver	INA46H	Canar	La Troncal	na	na	na	na	-2.42161	-79.3444	Dasypus novemcinctus	98.2	MH710611	https://www.ncbi.nlm.nih.gov/nuccore/MH710611	positive	26.01	26.18	negative
AEQ-83	CSU-0250	83	47	muscle	BOR47M	Esmeraldas	Eloy Alfaro	Borbón	27	5	2022	0.88281	-79.0597	Dasypus novemcinctus	98.8	MH710611	https://www.ncbi.nlm.nih.gov/nuccore/MH710611	positive	33.55	33.03	negative
AEQ-18	CSU-0074	18	11	liver	INT11H	Imbabura	Cotacachi	Intag_ Cuellaje	16	8	2021	0.4	-78.5167	Dasypus novemcinctus	96.3	MH710611	https://www.ncbi.nlm.nih.gov/nuccore/MH710611	positive	30.45	30.45	negative
AEQ-24	CSU-0080	24	14	liver	MIG14H	Manabi	Portoviejo	Miguelillo_ Parroquia Calderon	22	9	2021	-1.05303	-80.457	Dasypus novemcinctus	96.6	MH710611	https://www.ncbi.nlm.nih.gov/nuccore/MH710611	positive	32.25	33.05	negative
AEQ-17	CSU-0073	17	10	spleen	SC10BA	Pastaza	Santa Clara	Recinto San Jorge	6	8	2021	-1.26629	-77.8867	Dasypus novemcinctus	97.5	MH710609	https://www.ncbi.nlm.nih.gov/nuccore/MH710609	positive	27.14	27.21	negative
AEQ-09	CSU-0065	9	5	liver	SD5H	Santo Domingo de los Tsachilas	Santo Domingo	San Jacinto del Bua	9	7	2021	-0.14579	-79.3958	Dasypus novemcinctus	98.8	MH710611	https://www.ncbi.nlm.nih.gov/nuccore/MH710611	positive	33.66	33.2	negative
AEQ-20	CSU-0076	20	12	liver	LIM12H	Santo Domingo de los Tsachilas	Santo Domingo	Puerto Limon	28	8	2021	-0.3874	-79.3726	Dasypus novemcinctus	98.8	MH710611	https://www.ncbi.nlm.nih.gov/nuccore/MH710611	positive	33.53	33.43	negative
AEQ-23	CSU-0079	23	13	spleen	LIM13BA	Santo Domingo de los Tsachilas	Santo Domingo	Puerto Limon	28	8	2021	-0.3874	-79.3726	Dasypus novemcinctus	96.4	MH710611	https://www.ncbi.nlm.nih.gov/nuccore/MH710611	positive	27.02	27.08	negative
AEQ-05	CSU-0061	5	3	liver	CUY3H	Sucumbios	Cuyabeno	Playas de Cuyabeno	6	5	2021	-0.36309	-75.6208	Dasypus novemcinctus	99.8	MH710609	https://www.ncbi.nlm.nih.gov/nuccore/MH710609	positive	33.04	32.5	negative
